# Supplementary material for: Pairwise efficiency: a new mathematical approach to qPCR data analysis increases the precision of the calibration curve assay
Source: BMC Bioinformatics. 2019 May 30;20:295. doi: 10.1186/s12859-019-2911-5 (PMC6543629; doi:10.1186/s12859-019-2911-5)
Supplement: Supplementary file 2 — Dataset 1. (XLS 67 kb) [file 12859_2019_2911_MOESM2_ESM.xls]

## Sheet: Plate
	Cycle	A1	A2	A3	A4	A5	A6	A7	A8	A9	A10	A11	A12	B1	B2	B3	B4	B5	B6	B7	B8	B9	B10	B11	B12	C1	C2	C3	C4	C5	C6	C7	C8	C9	C10	C11	C12	D1	D2	D3	D4	D5	D6	D7	D8	D9	D10	D11	D12
	1	1.42365	-2.09528	4.14466	5.01156	0.859092	1.01251	6.46608	5.79111	-1.64585	4.73075	6.74166	2.47705	-8.85842	3.78987	-1.64938	0.729649	-1.22106	-0.473067	5.06055	4.63834	-1.8295	-0.753896	-1.58744	1.91063	7.8144	0.138473	0.58459	2.78998	2.88471	1.95687	2.9965	1.61895	0.4408	1.49406	1.25859	-0.772301	-1.37893	-4.88189	-2.05496	2.57605	-2.10537	-5.35995	1.59764	3.74635	4.66205	1.38287	-2.54677	3.0333
	2	-1.03507	-6.06283	3.88834	-1.39817	-1.28487	-1.12748	4.31666	2.16207	1.51468	1.06644	-4.62647	-5.04297	-1.7868	3.24357	4.07579	2.24737	3.27787	3.58758	6.0717	5.33167	-1.36834	1.56819	1.57244	-2.902	6.42262	1.87194	-1.50676	3.10777	-0.0763316	0.124645	9.03998	0.928072	-4.14157	-2.4391	0.738927	3.33605	-3.59004	-0.51433	2.94621	-2.03815	-9.44459	-5.01079	2.31303	3.92817	-2.44805	2.39708	3.76541	0.00612572
	3	2.98597	1.41885	-2.66407	1.71052	-0.694582	-4.34555	1.82527	3.37053	-0.623788	-0.613641	3.36786	-3.66216	-1.74862	3.65731	0.0849778	3.96169	2.4	0.483563	1.40533	7.83921	5.8504	-2.09215	-1.14424	5.03635	1.28411	3.14393	3.94583	-0.0440763	0.656918	-2.72055	0.833647	0.682335	-1.36171	-3.5058	1.1393	1.68711	0.942276	3.61663	-2.96352	2.60191	1.25225	-0.349514	0.688823	1.29769	2.16791	0.861436	-0.00499555	-2.15394
	4	1.31571	1.15792	-0.645046	3.54344	-1.05103	-2.60671	1.93704	-0.100317	0.223364	3.3476	-5.16051	5.79031	2.69401	7.52814	0.301533	-1.65756	-1.4476	-3.90745	2.02318	-1.81236	-1.81154	0.782776	6.28911	2.66883	2.43036	-0.735861	-5.4542	1.74684	1.6147	2.84862	3.41933	-1.90141	5.59846	1.89495	3.73501	1.563	3.47587	-3.28074	0.0257654	0.471595	1.43443	1.19592	3.08807	2.01844	1.51307	0.562313	3.73088	7.03193
	5	0.630811	-1.17946	1.07053	-0.421689	-3.40537	6.78094	0.905083	-0.286185	0.280218	6.05804	0.0343084	-0.349302	0.222454	3.02522	2.92304	2.26525	0.303767	1.1775	-0.0149349	-3.15754	-0.929275	-0.156371	-4.74803	0.734229	1.01211	2.75852	3.87743	1.13129	2.68929	-1.32481	-1.00188	0.823812	-1.35122	1.15666	-1.43888	-2.89984	0.882656	-1.5961	6.64297	-2.47365	-1.5933	3.22721	-1.1132	-2.78128	-3.54636	0.0514489	0.85428	1.37476
	6	1.99677	1.80657	2.85272	-2.84771	6.19003	1.7761	3.63354	4.07766	0.587837	-0.380388	1.79902	2.14876	-0.0287542	-1.14938	1.43148	0.694207	-1.00618	3.58309	-0.84274	3.82032	2.59531	4.09812	1.27746	-5.62955	1.82957	5.17483	-1.93515	3.60541	-2.3073	0.575684	3.55729	-1.2604	-0.516169	5.22932	0.710475	1.31402	1.56423	2.7072	1.29925	3.25756	-1.54405	-2.12786	2.94148	6.15564	-0.52057	3.66931	1.15929	1.02954
	7	-2.23778	0.441179	5.14685	2.929	2.28416	1.43703	-3.18303	-1.35305	4.69411	0.647792	1.49801	2.80575	0.456873	-2.06363	-0.745499	2.39522	0.639089	5.88183	2.86351	0.0174815	-0.230127	0.949861	5.42408	5.33172	-1.24509	-0.782869	4.38539	0.0726774	2.56573	1.96296	2.61963	0.807477	2.0394	-0.846981	-0.165439	2.24016	-1.54169	-0.155898	0.948866	-1.69873	0.910136	1.80959	-1.10198	-1.9969	4.58137	-1.15343	-0.653365	-0.170875
	8	-3.96174	-0.793472	1.28856	3.3816	1.37548	-1.83434	-3.71545	-0.4479	0.465193	-1.03169	1.52653	2.98931	4.01847	0.241756	-1.50169	3.67548	1.35237	1.51568	0.1678	0.105773	-2.39798	-0.961519	-0.0133289	-2.12383	-0.323501	-2.61236	0.137725	-1.56803	0.131896	2.11555	-0.776659	4.66371	2.38611	1.87242	0.787009	0.919387	0.00623324	1.63484	-0.465459	-1.93656	-0.421185	-0.484169	1.20358	1.39247	-1.79176	0.164068	2.12293	0.588059
	9	2.88589	-1.68467	3.10977	0.0874893	-0.045887	1.17918	0.405499	3.48227	0.799886	-2.02698	2.56804	-4.46448	0.271763	-4.81287	3.00089	-1.57619	2.85473	0.318457	-1.51394	0.536787	3.70329	1.28216	2.56862	3.15943	1.36107	-1.09023	-0.810277	0.156787	1.45726	1.55741	-3.00117	6.27282	0.446661	-1.75741	-3.37388	1.32066	0.66073	3.85977	3.45801	2.559	1.23276	-2.48838	-3.40475	0.680488	1.65453	-0.293109	4.70194	2.12315
	10	1.11036	-0.539093	0.737517	-0.0378479	4.13308	4.6399	4.31631	-1.38267	-1.36467	0.617976	0.125384	-2.50511	-0.12373	-2.9664	-2.52755	-3.34542	0.663152	-1.85211	2.38952	-1.29364	0.37992	0.802677	-0.554669	1.73766	-0.792936	-0.500707	3.30154	1.92147	1.66512	1.48647	0.0709804	-0.216819	-0.494106	0.579673	2.40352	-4.74503	0.131876	-1.76306	0.0449576	1.9669	1.6231	1.76508	4.76483	-2.95003	0.0134161	-1.36898	2.24622	3.98519
	11	3.50207	3.73538	-5.80197	0.112435	-1.16613	0.672531	2.12786	-3.81581	-3.86974	-1.21894	0.311118	3.9759	-3.92375	0.562339	2.65809	-0.604963	-2.77725	-1.17062	1.62744	-4.21484	-4.07545	2.40156	3.11767	-5.75751	2.65254	-4.69674	-4.39052	-3.24265	-2.13717	-3.13318	-0.945324	-1.03965	-5.70699	-1.61805	0.187451	4.71328	-4.98569	-1.60151	-2.03926	0.585511	2.94787	-0.528062	1.01151	-2.59626	-0.549849	2.44533	-2.48324	-5.96933
	12	-0.928928	0.359322	1.30395	0.223693	-5.28139	3.6586	5.64401	-0.148717	0.143744	1.21625	-2.95962	-4.79295	3.09495	-2.81041	-1.08296	-0.611932	1.23531	-1.48697	-0.397619	-1.97097	-1.16858	-2.42784	-5.19752	-5.81166	2.16787	-0.637326	-0.211632	-0.124504	-2.73153	2.69855	3.79615	-2.34933	0.345684	0.31268	-0.293433	2.59066	3.79289	1.82016	-0.719931	-0.690023	0.696895	0.425511	1.96374	0.92447	1.857	-0.983313	-5.01896	-5.64466
	13	3.76238	3.37107	1.15373	-0.099701	2.48625	-0.584387	10.6729	-0.701784	0.399032	-1.04239	3.01072	1.04462	9.41752	-1.97592	4.56318	0.707736	-0.904309	0.654338	7.88382	2.40275	-3.20532	2.7985	4.74482	-0.646587	5.41651	3.96162	4.17702	-0.975288	1.55161	0.260689	3.01693	0.863112	2.15234	1.46679	-0.326496	2.36129	4.34212	0.206266	-1.05579	1.36042	2.17826	-2.20959	7.33273	5.16864	0.466631	2.04292	-2.42619	-2.29574
	14	14.0941	7.51421	4.07987	-4.57654	-3.28626	-4.24868	19.1577	7.0139	2.96747	-2.47135	-0.456475	-4.24006	20.6826	5.39164	-1.33342	-3.01827	0.00656333	-2.59297	11.8677	7.60614	1.9508	-1.68856	-5.73886	-0.964032	12.4393	5.73327	0.16573	3.33914	-3.55108	0.0584165	8.68005	8.42757	3.60473	1.2288	1.74359	-0.536095	13.6994	5.36253	1.48689	-0.834766	-3.81883	0.0202643	11.8611	6.12599	0.495232	-0.228469	-1.62141	1.9075
	15	25.3979	16.7048	6.35985	-0.614288	4.37612	-0.894196	31.4294	6.0658	3.36629	-1.73294	2.08287	-2.22936	30.6332	9.26171	1.06539	-2.96073	2.12648	1.34803	26.4848	9.74475	6.93322	2.02564	-7.3249	1.36129	33.0263	10.5945	3.27932	2.42188	-0.858869	-0.710247	23.1749	13.8344	3.7146	5.19605	-1.19509	0.968361	28.6415	11.0717	2.87194	2.30632	0.686418	3.30038	28.4821	13.3799	4.58518	0.891216	-3.46016	-1.72544
	16	52.4889	25.7116	10.8238	3.67675	-0.200018	0.19947	58.449	23.246	12.284	0.53089	-0.885797	7.28846	55.4498	16.4448	9.9181	2.63165	0.985545	-1.63709	50.2382	22.0057	12.8366	3.55805	-1.83872	1.74043	51.5896	26.3535	10.6128	1.16167	3.51585	-0.544727	45.4525	27.4575	13.9609	6.38978	1.32083	-4.30964	47.6071	21.3016	6.13731	3.01463	0.696122	0.349272	53.2797	25.2225	13.7753	1.14355	-0.65801	-0.296239
	17	92.3327	49.664	21.282	4.91843	2.34877	1.54342	110.193	34.1945	26.066	8.52717	5.5186	1.81987	99.8559	34.5653	20.5977	7.94892	6.40513	1.55658	87.2172	41.7087	25.9323	12.4534	3.00502	-4.3604	101.509	50.0267	23.9803	8.42158	4.03874	1.15893	91.1301	53.6227	19.1198	16.6668	2.31307	-3.10589	93.759	42.114	20.7087	9.46928	5.53068	0.790766	91.3035	46.0165	23.6367	1.10712	2.67029	-0.601463
	18	159.365	89.5242	39.5342	10.024	11.1955	-0.635345	170.367	65.7694	45.4342	11.199	9.34619	9.19408	166.897	70.7874	41.2301	12.2929	10.8784	3.71082	149.303	85.0719	40.4204	18.9286	9.66162	7.04759	163.589	89.9075	42.6575	21.3596	6.7445	3.3349	150.908	86.9775	44.7591	23.8024	4.83059	6.90513	157.586	76.0859	41.4439	18.0007	9.69482	5.71474	155.179	87.5816	42.673	16.9892	9.02247	5.31
	19	232.645	151.748	71.906	27.1851	20.7369	5.89999	238.323	115.827	77.9999	32.7208	19.0756	6.17044	237.011	129.401	73.8754	33.2129	19.6491	5.10245	215.617	148.281	79.6217	37.1163	10.9679	3.86514	236.329	159.02	79.7919	38.4113	15.575	10.7956	216.211	151.646	78.0229	39.2989	17.5081	2.7179	227.469	128.803	73.9319	39.9391	19.9705	13.5165	223.949	146.971	76.6429	31.3594	9.33965	4.25447
	20	308.928	224.116	134.179	58.0698	37.1148	16.5772	302.208	175.927	137.038	63.3268	34.7613	19.0409	304.994	195.511	130.048	60.3249	36.8218	13.3702	279.724	218.673	138.896	68.7792	28.9963	15.6813	309.083	235.792	139.712	63.6153	37.0663	16.7453	280.568	221.914	140.404	66.601	34.3276	16.8965	295.775	188.579	131.542	64.4559	40.3557	23.0815	291.729	214.471	133.386	72.757	23.9074	9.8246
	21	375.671	299.565	205.098	103.743	64.7069	28.2014	354.959	238.293	205.457	111.627	68.3898	28.4261	364.714	262.822	195.805	111.148	58.1212	31.1277	335.974	288.967	205.371	117.272	56.7652	33.912	371.093	312.437	207.892	124.815	64.2749	34.0133	337.817	291.13	212.146	120.294	57.5225	28.2213	354.283	254.617	196.701	116.52	68.773	33.9208	351.783	287.256	197.841	122.941	55.7618	32.9311
	22	426.964	368.112	278.563	167.982	121.595	59.9506	394.884	294.047	278.766	171.543	116.904	52.969	412.861	323.421	265.947	172.587	109.887	53.9347	378.732	348.86	278.146	177.447	101.425	54.023	420.789	377.939	281.917	192.82	116.758	57.6701	382.587	351.96	286.288	183.846	109.751	55.8078	398.747	310.454	266.422	180.153	127.846	64.9253	395.827	349.599	268.281	185.481	102.76	55.6037
	23	465.365	419.549	342.707	234.088	189.372	102.387	425.748	334.648	343.118	238.12	181.232	100.122	449.987	368.757	324.485	239.592	171.188	97.6157	412.191	394.064	340.909	245.501	163.044	98.2435	460.433	427.482	346.25	265.127	178.373	107.617	420.947	398.452	350.786	253.633	171.515	105.545	435.529	353.737	326.034	250.604	195.556	110.565	430.708	398.683	332.096	258.406	168.788	105.973
	24	493.597	460.355	392.978	295.006	263.652	169.419	451.016	366.328	394.361	300.77	256.024	156.342	480.37	404.138	372.657	302.429	238.598	153.075	439.955	432.704	392.713	307.342	231.678	154.79	491.625	468.656	397.099	331.13	249.431	164.445	449.666	437.376	401.323	316.204	241.083	171.244	464.319	385.776	375.843	316.494	267.84	168.852	459.323	435.186	382.327	323.501	239.93	166.952
	25	519.768	495.631	434.595	346.144	339.176	243.418	471.692	390.9	433.942	350.801	328.165	218.761	504.159	432.98	411.399	354.5	305.762	219.915	462.35	464.733	434.618	359.375	298.55	222.295	514.973	504.677	439.715	386.397	316.922	230.912	473.658	469.833	443.763	367.75	307.596	243.692	487.934	413.307	415.789	369.413	333.043	240.708	482.719	464.209	420.193	376.59	306.563	239.92
	26	537.25	523.413	469.28	384.302	399.517	315.371	488.621	409.154	470.448	391.7	385.881	279.117	524.809	456.228	444.553	395.305	360.258	286.548	480.359	490.092	469.74	401.826	356.672	288.578	532.257	533.402	474.781	431.48	374.803	294.496	489.481	494.793	478.114	407.421	361.854	315.368	504.179	437.813	448.527	411.797	385.964	308.906	499.095	487.9	450.929	417.554	359.734	311.138
	27	552.244	546.284	498.282	416.523	448.514	377.605	501.641	422.399	498.768	425.351	433.764	329.548	539.036	474.295	471.341	430.239	405.815	343.883	494.793	510.087	498.872	439.473	402.27	342.626	547.311	555.791	507.784	469.193	420.696	347.059	505.782	514.967	508.954	443.442	407.383	375.175	517.489	458.087	475.174	446.321	427.929	366.806	511.111	506.153	477.266	453.018	400.878	373.563
	28	559.985	561.097	519.673	442.281	487.099	422.057	511.056	435.951	523.619	455.129	469.995	364.795	550.555	488.06	493.432	455.896	440.992	389.011	506.01	525.928	518.907	467.091	440.389	384.821	557.807	571.629	528.573	501.358	458.251	388.225	515.308	530.002	531.294	471.816	443.539	420.052	528.015	471.455	495.796	475.754	462.648	411.535	520.529	523.223	497.78	481.166	436.719	420.73
	29	569.331	575.66	536.765	462.951	519.493	460.66	518.048	447.838	541.589	478.014	499.86	395.657	559.2	499.437	512.797	477.649	473.141	427.785	515.532	538.233	536.849	490.981	470.107	420.891	567.545	584.768	548.11	524.9	488.168	421.776	523.985	542.403	550.514	495.029	475.046	456.052	537.849	481.2	512.413	497.912	490.565	447.412	529.15	535.477	512.737	501.597	467.403	458.463
	30	577.865	585.385	548.861	478.745	545.669	492.843	523.106	455.36	555.48	495.799	522.534	420.563	567.547	507.72	525.195	494.915	496.596	460.021	522.096	546.455	551.542	508.981	494.099	450.235	572.021	595.383	560.636	543.39	514.715	453.114	529.639	552.044	564.091	511.735	498.206	487.757	543.205	488.705	523.645	515.194	513.738	477.369	535.369	544.352	524.907	518.618	490.879	484.645
	31	584.296	594.598	557.821	490.371	564.777	520.89	526.767	459.478	565.822	506.844	541.357	441.482	574.07	515.657	535.428	508.645	514.337	486.919	527.542	553.318	563.585	525.039	512.486	473.352	574.976	603.478	571.795	555.693	531.753	475.675	535.116	557.697	573.894	523.805	516.353	510.602	548.254	495.145	533.202	526.836	532.353	500.355	540.168	549.976	535.395	532.419	507.007	506.275
	32	588.519	600.208	566.188	500.363	581.059	541.071	528.645	461.602	574.196	515.747	556.709	458.365	579.393	521.136	542.353	520.171	526.846	506.956	531.705	560.444	573.612	536.506	530.334	489.098	577.059	609.838	580.267	567.461	548.481	493.219	538.964	562.421	579.614	533.828	530.596	528.412	552.317	502.369	542.958	536.699	545.745	519.83	543.114	554.146	544.231	544.625	519.786	523.355
	33	591.751	604.807	574.232	508.524	595.088	556.042	529.948	464.669	581.952	523.357	570.172	475.27	583.822	525.436	550.198	528.857	539.487	522.756	535.24	566.229	582.093	547.025	546.447	503.031	579.808	613.524	588.144	577.471	562.697	505.899	540.844	563.513	581.815	543.662	542.836	543.401	556.906	509.691	553.388	543.815	554.593	535.801	546.362	557.676	549.938	553.115	530.41	541.725
[truncated: 48 more columns]

## Sheet: Experiment Information
File Name	only-act5.pcrd
Created By User	admin
Notes
ID
Run Started	4/28/2018 11:34:51 AM UTC +09:00
Run Ended	4/28/2018 12:42:08 PM UTC +09:00
Sample Vol	8
Lid Temp	105
Protocol File Name	protocol.prcl
Plate Setup File Name	only-act5.pltd
Base Serial Number	CC016203
Optical Head Serial Number	785BR6558
CFX Manager Version	2.0.885.0923.
