# Supplementary material for: Pairwise efficiency: a new mathematical approach to qPCR data analysis increases the precision of the calibration curve assay
Source: BMC Bioinformatics. 2019 May 30;20:295. doi: 10.1186/s12859-019-2911-5 (PMC6543629; doi:10.1186/s12859-019-2911-5)
Supplement: Supplementary file 3 — Dataset 2. (XLS 19 kb) [file 12859_2019_2911_MOESM3_ESM.xls]

## Sheet: Plate
	Well	Fluor	Target	Content	Sample	Cq	SQ
	A01	SYBR	Actb5	Unkn	ES0-100	15.2095
	A02	SYBR	Actb5	Unkn	ES0-50	16.2239
	A03	SYBR	Actb5	Unkn	ES0-25	17.5365
	A04	SYBR	Actb5	Unkn	ES0-12.5	19.1259
	A05	SYBR	Actb5	Unkn	ES0-6.25	19.6312
	A06	SYBR	Actb5	Unkn	ES0-3.1	21.0905
	A07	SYBR	Actb5	Unkn	ES0-100	14.9711
	A08	SYBR	Actb5	Unkn	ES0-50	16.715
	A09	SYBR	Actb5	Unkn	ES0-25	17.2586
	A10	SYBR	Actb5	Unkn	ES0-12.5	18.9235
	A11	SYBR	Actb5	Unkn	ES0-6.25	19.7649
	A12	SYBR	Actb5	Unkn	ES0-3.1	21.1079
	B01	SYBR	Actb5	Unkn	ES0-100	15.0178
	B02	SYBR	Actb5	Unkn	ES0-50	16.8073
	B03	SYBR	Actb5	Unkn	ES0-25	17.5078
	B04	SYBR	Actb5	Unkn	ES0-12.5	18.8978
	B05	SYBR	Actb5	Unkn	ES0-6.25	19.6653
	B06	SYBR	Actb5	Unkn	ES0-3.1	20.997
	B07	SYBR	Actb5	Unkn	ES0-100	15.1932
	B08	SYBR	Actb5	Unkn	ES0-50	16.4603
	B09	SYBR	Actb5	Unkn	ES0-25	17.3549
	B10	SYBR	Actb5	Unkn	ES0-12.5	18.6678
	B11	SYBR	Actb5	Unkn	ES0-6.25	20.0748
	B12	SYBR	Actb5	Unkn	ES0-3.1	20.8443
	C01	SYBR	Actb5	Unkn	ES0-100	14.9052
	C02	SYBR	Actb5	Unkn	ES0-50	16.1994
	C03	SYBR	Actb5	Unkn	ES0-25	17.3798
	C04	SYBR	Actb5	Unkn	ES0-12.5	18.5697
	C05	SYBR	Actb5	Unkn	ES0-6.25	19.7212
	C06	SYBR	Actb5	Unkn	ES0-3.1	20.8298
	C07	SYBR	Actb5	Unkn	ES0-100	15.3546
	C08	SYBR	Actb5	Unkn	ES0-50	16.1382
	C09	SYBR	Actb5	Unkn	ES0-25	17.4663
	C10	SYBR	Actb5	Unkn	ES0-12.5	18.4693
	C11	SYBR	Actb5	Unkn	ES0-6.25	19.8066
	C12	SYBR	Actb5	Unkn	ES0-3.1	21.1034
	D01	SYBR	Actb5	Unkn	ES0-100	15.1283
	D02	SYBR	Actb5	Unkn	ES0-50	16.4696
	D03	SYBR	Actb5	Unkn	ES0-25	17.4999
	D04	SYBR	Actb5	Unkn	ES0-12.5	18.5959
	D05	SYBR	Actb5	Unkn	ES0-6.25	19.5447
	D06	SYBR	Actb5	Unkn	ES0-3.1	20.7374
	D07	SYBR	Actb5	Unkn	ES0-100	15.1045
	D08	SYBR	Actb5	Unkn	ES0-50	16.2814
	D09	SYBR	Actb5	Unkn	ES0-25	17.3907
	D10	SYBR	Actb5	Unkn	ES0-12.5	18.9802
	D11	SYBR	Actb5	Unkn	ES0-6.25	20.225
	D12	SYBR	Actb5	Unkn	ES0-3.1	20.9196
	E01	SYBR	Actb5	Unkn	ES0-100	15.0938
	E02	SYBR	Actb5	Unkn	ES0-50	16.0897
	E03	SYBR	Actb5	Unkn	ES0-25	17.4337
	E04	SYBR	Actb5	Unkn	ES0-12.5	18.7359
	E05	SYBR	Actb5	Unkn	ES0-6.25	19.7449
	E06	SYBR	Actb5	Unkn	ES0-3.1	21.0709
	E07	SYBR	Actb5	Unkn	ES0-100	15.409
	E08	SYBR	Actb5	Unkn	ES0-50	16.176
	E09	SYBR	Actb5	Unkn	ES0-25	17.3806
	E10	SYBR	Actb5	Unkn	ES0-12.5	18.4818
	E11	SYBR	Actb5	Unkn	ES0-6.25	20.1065
	E12	SYBR	Actb5	Unkn	ES0-3.1	21.1208
	F01	SYBR	Actb5	Unkn	ES0-100	15.0825
	F02	SYBR	Actb5	Unkn	ES0-50	16.2446
	F03	SYBR	Actb5	Unkn	ES0-25	17.6552
	F04	SYBR	Actb5	Unkn	ES0-12.5	18.827
	F05	SYBR	Actb5	Unkn	ES0-6.25	19.9973
	F06	SYBR	Actb5	Unkn	ES0-3.1	21.1514
	F07	SYBR	Actb5	Unkn	ES0-100	15.1025
	F08	SYBR	Actb5	Unkn	ES0-50	16.3782
	F09	SYBR	Actb5	Unkn	ES0-25	17.7118
	F10	SYBR	Actb5	Unkn	ES0-12.5	19.0564
	F11	SYBR	Actb5	Unkn	ES0-6.25	19.8712
	F12	SYBR	Actb5	Unkn	ES0-3.1	21.1576
	G01	SYBR	Actb5	Unkn	ES0-100	15.2322
	G02	SYBR	Actb5	Unkn	ES0-50	16.5023
	G03	SYBR	Actb5	Unkn	ES0-25	17.7536
	G04	SYBR	Actb5	Unkn	ES0-12.5	18.75
	G05	SYBR	Actb5	Unkn	ES0-6.25	20.1388
	G06	SYBR	Actb5	Unkn	ES0-3.1	21.0428
	G07	SYBR	Actb5	Unkn	ES0-100	15.1757
	G08	SYBR	Actb5	Unkn	ES0-50	16.2792
	G09	SYBR	Actb5	Unkn	ES0-25	17.7976
	G10	SYBR	Actb5	Unkn	ES0-12.5	18.9614
	G11	SYBR	Actb5	Unkn	ES0-6.25	20.114
	G12	SYBR	Actb5	Unkn	ES0-3.1	21.5348
	H01	SYBR	Actb5	Unkn	ES0-100	15.6535
	H02	SYBR	Actb5	Unkn	ES0-50	16.6832
	H03	SYBR	Actb5	Unkn	ES0-25	17.5818
	H04	SYBR	Actb5	Unkn	ES0-12.5	19.0173
	H05	SYBR	Actb5	Unkn	ES0-6.25	20.1487
	H06	SYBR	Actb5	Unkn	ES0-3.1	21.2523
	H07	SYBR	Actb5	Unkn	ES0-100	15.1554
	H08	SYBR	Actb5	Unkn	ES0-50	16.4318
	H09	SYBR	Actb5	Unkn	ES0-25	17.6181
	H10	SYBR	Actb5	Unkn	ES0-12.5	19.1642
	H11	SYBR	Actb5	Unkn	ES0-6.25	20.0532
	H12	SYBR	Actb5	Unkn	ES0-3.1	21.1186

## Sheet: Experiment Information
File Name	only-act5.pcrd
Created By User	admin
Notes
ID
Run Started	4/28/2018 11:34:51 AM UTC +09:00
Run Ended	4/28/2018 12:42:08 PM UTC +09:00
Sample Vol	8
Lid Temp	105
Protocol File Name	protocol.prcl
Plate Setup File Name	only-act5.pltd
Base Serial Number	CC016203
Optical Head Serial Number	785BR6558
CFX Manager Version	2.0.885.0923.
